# Supplementary material for: Evaluation of Two Practical Field Methods for Estimating Operational Overmilking Duration Using Standard Milking-System Sensors
Source: Animals (Basel). 2026 Jan 13;16(2):244. doi: 10.3390/ani16020244 (PMC12837506; doi:10.3390/ani16020244)
Supplement: Supplementary file 1 [file animals-16-00244-s001.zip]

Archive with 1 entries (1 files):
- animals-4043526-supplementary.pdf
